# Supplementary material for: Colorectal Cancer Screening After Sequential Outreach Components in a Demographically Diverse Cohort
Source: JAMA Netw Open. 2024 Apr 16;7(4):e245295. doi: 10.1001/jamanetworkopen.2024.5295 (PMC11022110; doi:10.1001/jamanetworkopen.2024.5295)
Supplement: Supplement 1. — eTable. Colorectal Cancer Screening Completion by Automated and Personalized Approaches by Race and Ethnicity Among Kaiser Permanente Northern California Members in 2019 [file jamanetwopen-e245295-s001.xlsx]

## Sheet: eTable
	Podmore C, Selby K, Jensen CD, et al. Colorectal cancer screening after sequential outreach components in a demographically diverse cohort. JAMA Netw Open. 2024;7(4):e245295. doi:10.1001/jamanetworkopen.2024.5295
	eTable. Colorectal Cancer Screening Completion by Automated and Personalized Approaches by Race and Ethnicity Among Kaiser Permanente Northern California Members in 2019. a. Members aged 50-54 years, b. KP members since 1-5 years and c. members in the fourth quartile of high school completion.
	a. Members aged 50-54 years		American Indian/Alaskan Native (AI/AN)			Asian			Black			Hispanic			Native Hawaiian and other Pacific Islander (NHOPI)			White			Other*
			Number	% of tot pop	cumul upto date	Number	% of tot pop	cumul upto date	n	% of tot pop	cumul upto date	Number	% of tot pop	cumul upto date	Number	% of tot pop	cumul upto date	Number	% of tot pop	cumul upto date	Number	% of tot pop	cumul upto date
	Already up to date Jan 1st (prior colo/sig)		132	0.152074		8662	0.1846	0.1846	3425	0.205041	0.205041	8599	0.174883	0.174883	345	0.16182	0.16182	21734	0.203773	0.203773	281	0.213688	0.213688
	Eligible		736	0.847926	0.152074	38261	0.8154		13279	0.794959		40571	0.825117		1787	0.83818		84924	0.796227		1034	0.786312
	Automated	Completed within 28 days	155	0.178571	0.330645	12563	0.267737	0.452337	3041	0.182052	0.387093	9864	0.20061	0.375493	401	0.188086	0.349906	22710	0.212924	0.416696	258	0.196198	0.409886
		Completed in 28-56 days	92	0.105991	0.436636	5326	0.113505	0.565842	1579	0.0945283	0.481621	4851	0.0986577	0.474151	237	0.111163	0.461069	12947	0.121388	0.538084	150	0.114068	0.523954
		Total	247	0.284562		17889	0.381242		4620	0.27658		14715	0.299268		638	0.29925		35657	0.334312		408	0.310266
	Personalised	Completed in 56-90 days	30	0.0345622	0.471198	1722	0.0366984	0.60254	624	0.0373563	0.518977	1931	0.0392719	0.513423	87	0.0408068	0.501876	4230	0.0396595	0.577744	41	0.0311787	0.555133
		FIT outside 90-day window	111	0.12788	0.599078	6112	0.130256	0.732796	2233	0.133681	0.652658	6863	0.139577	0.653	306	0.143527	0.645403	13149	0.123282	0.701026	179	0.136122	0.691255
		Colonoscopy / Sigmoidoscopy	18	0.0207373	0.619816	884	0.0188394	0.751636	311	0.0186183	0.671276	871	0.0177141	0.670714	28	0.0131332	0.658537	2064	0.0193516	0.720377	31	0.0235741	0.714829
		FOBT	0	0	0.619816	26	0.000554099	0.75219	11	0.000658525	0.671935	34	0.000691479	0.671405	0	0	0.658537	65	0.000609425	0.720987	2	0.00152091	0.71635
		Total	159	0.18318		8744	0.186348		3179	0.190314		9699	0.197254		421	0.197467		19508	0.182902		253	0.192395
	Not screened Dec 31st		330	0.380184		11628	0.24781		5480	0.328065		16157	0.328595		728	0.341463		29759	0.279013		373	0.28365
	Screened by Dec 31st		538	0.619816		35295	0.75219		11224	0.671935		33013	0.671405		1404	0.658537		76899	0.720987		942	0.71635
		Total	868	1		46923	1		16704	1		49170	1		2132	1		106658	1		1315	1
	Positive FIT		16	0.0412		804	0.0313		293	0.0392		714	0.0304		48	0.0466		1811	0.0341		41	0.0653
		Follow up colo within 180 dyas (extend to 2020)	15	0.9375		663	0.8246		247	0.843		598	0.8375		29	0.6042		1532	0.8459		35	0.8537
		Follow up colo after 180 days (extend to 2020)	1	0.0625		25	0.0311		9	0.0307		22	0.0308		3	0.0625		34	0.0188		2	0.0488
	b. KP members since 1-5 years		American Indian/Alaskan Native (AI/AN)			Asian			Black			Hispanic			Native Hawaiian and other Pacific Islander (NHOPI)			White			Other*
			Number	% of tot pop	cumul upto date	Number	% of tot pop	cumul upto date	n	% of tot pop	cumul upto date	Number	% of tot pop	cumul upto date	Number	% of tot pop	cumul upto date	Number	% of tot pop	cumul upto date	Number	% of tot pop	cumul upto date
	Already up to date Jan 1st (prior colo/sig)		187	0.194995	0.194995	10715	0.235914	0.235914	3261	0.238569	0.238569	8043	0.199722	0.199722	384	0.199584	0.199584	27256	0.245364	0.245364	252	0.252	0.252
	Eligible		772	0.805005		34704	0.764086		10408	0.761431		32228	0.800278		1540	0.800416		83828	0.754636		748	0.748
	Automated	Completed within 28 days	173	0.180396	0.375391	12694	0.279487	0.515401	2582	0.188895	0.427464	8707	0.21621	0.415932	390	0.202703	0.402287	24498	0.220536	0.4659	210	0.21	0.462
		Completed in 28-56 days	111	0.115746	0.491137	4466	0.0983289	0.61373	1193	0.0872778	0.514741	3795	0.0942365	0.510169	191	0.0992723	0.501559	11680	0.105146	0.571045	75	0.075	0.537
		Total	284	0.296142		17160	0.377815		3775	0.276172		12502	0.310447		581	0.301975		36178	0.325681		285	0.285
	Personalised	Completed in 56-90 days	28	0.0291971	0.520334	1483	0.0326515	0.646381	383	0.0280196	0.542761	1324	0.0328773	0.543046	79	0.0410603	0.54262	3600	0.0324079	0.603453	30	0.03	0.567
		FIT outside 90-day window	113	0.117831	0.638165	4744	0.10445	0.750831	1585	0.115956	0.658717	4976	0.123563	0.666609	229	0.119023	0.661642	10142	0.0913003	0.694754	114	0.114	0.681
		Colonoscopy / Sigmoidoscopy	13	0.0135558	0.651721	923	0.0203219	0.771153	284	0.0207769	0.679494	752	0.0186735	0.685282	33	0.0171518	0.678794	2605	0.0234507	0.718204	16	0.016	0.697
		FOBT	3	0.00312826	0.654849	30	0.000660517	0.771814	15	0.00109737	0.680591	45	0.00111743	0.6864	4	0.002079	0.680873	98	0.000882215	0.719086	0	0	0.697
		Total	157	0.163712		7180	0.158084		2267	0.16585		7097	0.176231		345	0.179314		16445	0.148041		160	0.16
	Not screened Dec 31st		331	0.345151		10364	0.228186		4366	0.319409		12629	0.3136		614	0.319127		31205	0.280914		303	0.303
	Screened by Dec 31st		628	0.654849		35055	0.771814		9303	0.680591		27642	0.6864		1310	0.680873		79879	0.719086		697	0.697
	Total		959	1		45419	1		13669	1		40271	1		1924	1		111084	1		1000	1
	Positive FIT		20	0.0471		848	0.0363		243	0.0423		667	0.0355		39	0.0439		1847	0.037		25	0.0583
		Follow up colo within 180 dyas (extend to 2020)	15	0.75		659	0.7771		201	0.8272		540	0.8096		25	0.641		1415	0.7661		17	0.68
		Follow up colo after 180 days (extend to 2020)	1	0.05		32	0.0377		4	0.0165		20	0.03		1	0.0256		46	0.0249		1	0.04
	c. Members in the lowest quartile of high school completion		American Indian/Alaskan Native (AI/AN)			Asian			Black			Hispanic			Native Hawaiian and other Pacific Islander (NHOPI)			White			Other*
			Number	% of tot pop	cumul upto date	Number	% of tot pop	cumul upto date	n	% of tot pop	cumul upto date	Number	% of tot pop	cumul upto date	Number	% of tot pop	cumul upto date	Number	% of tot pop	cumul upto date	Number	% of tot pop	cumul upto date
	Already up to date Jan 1st (prior colo/sig)		189	0.286798	0.286798	18241	0.351953	0.351953	3339	0.34727	0.34727	6304	0.339071	0.339071	313	0.301541	0.301541	67786	0.382585	0.382585	453	0.369494	0.369494
	Eligible		470	0.713202		33587	0.648047		6276	0.65273		12288	0.660929		725	0.698459		109393	0.617415		773	0.630506
	Automated	Completed within 28 days	149	0.2261	0.512898	14649	0.282646	0.634599	2001	0.208112	0.555382	4230	0.227517	0.566588	247	0.237958	0.539499	45629	0.257531	0.640115	291	0.237357	0.606852
		Completed in 28-56 days	73	0.110774	0.623672	4671	0.090125	0.724724	819	0.0851794	0.640562	1665	0.0895546	0.656142	80	0.0770713	0.61657	16976	0.0958127	0.735928	116	0.0946166	0.701468
		Total	222	0.336874		19320	0.372771		2820	0.293292		5895	0.317072		327	0.315029		62605	0.353343		407	0.331974
	Personalised	Completed in 56-90 days	19	0.0288316	0.652504	1286	0.0248128	0.749537	262	0.0272491	0.667811	564	0.0303356	0.686478	30	0.0289017	0.645472	4464	0.0251949	0.761123	36	0.0293638	0.730832
		FIT outside 90-day window	56	0.0849772	0.737481	3858	0.0744385	0.823975	853	0.0887155	0.756526	1695	0.0911682	0.777646	100	0.0963391	0.741811	11408	0.0643869	0.82551	94	0.0766721	0.807504
		Colonoscopy / Sigmoidoscopy	8	0.0121396	0.749621	1016	0.0196033	0.843579	195	0.0202808	0.776807	349	0.0187715	0.796418	17	0.0163776	0.758189	3388	0.0191219	0.844632	24	0.0195759	0.82708
		FOBT	0	0	0.749621	15	0.000289419	0.843868	5	0.000520021	0.777327	8	0.000430293	0.796848	0	0	0.758189	76	0.000428945	0.845061	0	0	0.82708
		Total	83	0.125948		6175	0.119144		1315	0.136765		2616	0.140706		147	0.141618		19336	0.109133		154	0.125612
	Not screened Dec 31st		165	0.250379		8092	0.156132		2141	0.222673		3777	0.203152		251	0.241811		27452	0.154939		212	0.17292
	Screened by Dec 31st		494	0.749621		43736	0.843868		7474	0.777327		14815	0.796848		787	0.758189		149727	0.845061		1014	0.82708
	Total		659	1		51828	1		9615	1		18592	1		1038	1		177179	1		1226	1
	Positive FIT		7	0.0236		700	0.0286		124	0.0315		226	0.0277		16	0.035		2239	0.0285		25	0.0466
		Follow up colo within 180 dyas (extend to 2020)	6	0.8571		604	0.8629		109	0.879		189	0.8363		15	0.9375		1878	0.8388		22	0.88
		Follow up colo after 180 days (extend to 2020)	0	0		17	0.0243		3	0.0242		7	0.031					36	0.0161
